# Supplementary material for: Silicon isotopic signatures of granitoids support increased weathering of subaerial land 3.7 billion years ago
Source: Commun Earth Environ. 2025 May 16;6(1):382. doi: 10.1038/s43247-025-02337-7 (PMC12084155; doi:10.1038/s43247-025-02337-7)
Supplement: Supplementary file 4 — Data Set 1 [file 43247_2025_2337_MOESM4_ESM.xlsx]

## Sheet: Table S1
Supplementary Data 1: Silicon and Ti isotope data of samples and geostandards measured in this study, as well as their published major element concentrations.
Unit	Sample	Age(Ma)	d30Si	2SD	D30Si	d49Ti	Error/2SD+	TIMI		SiO2	TiO2	Al2O3	Fe2O3	FeO(total)	MnO	MgO	CaO	Na2O	K2O	P2O5	LOI	Sum		Ta	Nb	Sr	Y	La	Yb	Sr/Y	La/Yb		References for element concentrations and age
Samples
Idiwhaa	JR12-137*	4020	-0.128338	0.0642528	0.0454424	0.926	0.038	1.04697		70.2178	0.546867	12.6563		7.99315	0.268269	1.16336	1.92246	2.64663	2.47701	0.108169		100		2.38551	29.2502	131.817	91.8273	96.589	9.206	1.43549	10.492		Reimink et al., (2016)
Idiwhaa	JR12-145*	4020	-0.225541	0.0392667	0.00135637	0.544	0.01	1.03653		60.7325	1.06362	13.8206		13.1267	0.180146	1.19701	4.26963	2.92321	2.3918	0.294765		100		1.54468	22.6913	188.589	82.5864	28.5353	7.65951	2.28353	3.72548		Reimink et al., (2016)
Idiwhaa	JR12-146*	4020	-0.16041	0.0225825	0.0131154	0.955	0.027	1.05471		70.2634	0.528151	12.7006		8.26192	0.110434	0.631875	2.28896	3.19163	1.93698	0.0860896		100		1.69602	26.6621	138.39	65.4692	71.3074	7.10366	2.11383	10.0381		Reimink et al., (2016)
Idiwhaa	JR13-108*	4020	-0.194179	0.0543549	0.0259683	0.575	0.036	1.0306		61.9381	0.994903	13.2533		13.3859	0.20127	1.13409	3.96015	2.93159	1.94381	0.256914		100		1.26288	19.7073	103.443	69.6906	31.4617	6.711	1.48431	4.68808		Reimink et al., (2016)
Idiwhaa	JR13-207*	4020	-0.176968	0.0760738	0.0584022	0.66	0.024	1.11724		59.2196	1.01316	13.5522		14.7703	0.208364	1.43091	5.21166	2.55237	1.78587	0.255592		100		1.32294	20.8906	167.825	107.831	41.7254	9.33122	1.55637	4.47159		Reimink et al., (2016)
Idiwhaa	TC-3*	4020	-0.244028	0.0371683	-0.00146541	0.537	0.023	1.1044		57.9353	1.2369	13.8832		15.2461	0.168151	1.2608	4.6073	2.98125	2.34636	0.334599		100		1.31491	21.3372	150.919	72.8587	27.1478	6.64931	2.07139	4.0828		Reimink et al., (2016)
Acasta Gneiss Tonalite	JR13-206*	3926	-0.24265	0.0549083	-0.0811633	0.852	0.058	1.00412		72.4132	0.568329	12.9894		5.76457	0.0559333	0.654595	2.21762	3.51521	1.76069	0.0605062		100		0.608508	12.6456	178.035	10.8104	42.9047	1.55338	16.4688	27.6202		Reimink et al., (2016)
Greenland (Isua,Nuuk)	155766	3800	-0.08	0.02	0.108048	0.374406	0.03	0.675		67.67	0.44	16.69	2.96		0.04	1.1	3.73	4.81	1.37	0.1	0.9	99.81											Moorbath et al., (1972; 1975)
Greenland (Isua,Nuuk)	155768	3800	-0.07	0.01	0.071792	0.172432	0.03	0.488893		75.93	0.27	11.73	2.6		0.04	0.6	2.63	4.1	1.2	0.12		99.22		0.29	2.33	189	4.79	33.2	0.46	39.4572	72.1739		Kamber et al., (2002); Moorbath et al., (1972; 1975)
Greenland (Isua,Nuuk)	155774	3800	-0.18	0.02	0.01236	0.253363	0.03	0.562074		66.9	0.31	15.44	4.39		0.05	0.94	3.22	5.37	1.49	0.07		98.18		0.08	2.46	275	3.28	8	0.34	83.8415	23.5294		Kamber et al., (2002); Moorbath et al., (1972; 1975)
Greenland (Isua,Nuuk)	155735	3740	-0.1	0.05	0.04532	0.534669	0.03	0.505816		75.3	0.06	14.41	0.65		0.01	0.14	1.49	3.55	3.92	0.02	0.31	99.86											Moorbath et al., (1972; 1975)
Greenland (Isua,Nuuk)	155807	3740	-0.09	0.02	0.082368	0.290388	0.03	0.533045		70.47	0.22	16.08	2		0.03	0.98	3.54	5.59	1.34	0.03		100.28		0.1	1.37	520	4.3	22.9	0.33	120.93	69.3939		Kamber et al., (2002); Moorbath et al., (1972; 1975)
Greenland (Isua,Nuuk)	155810	3740	-0.12	0.04	0.082048	0.233024	0.03	0.614182		65.17	0.47	17.47	3.77		0.05	1.99	4.75	5.13	1.26	0.05		100.11		0.1	2.39	426	10.5	15.6	0.9	40.5714	17.3333		Kamber et al., (2002); Moorbath et al., (1972; 1975)
Acasta Gneiss Tonalite	JR13-101*	3739	-0.205956	0.0308714	-0.0216916	0.376	0.045	0.818617		68.3456	0.867244	13.2987		7.4323	0.0931133	1.86569	2.59685	2.70376	2.65352	0.143278		100		1.52835	20.0622	163.953	60.2399	46.6861	5.58511	2.72166	8.35903		Reimink et al., (2016)
Acasta Gneiss Tonalite	JS-1*	3739	-0.0962363	0.047829	0.112731	0.222	0.023	0.708592		63.9345	0.800642	16.0074		5.70182	0.0792473	2.86495	4.79634	3.31624	2.31432	0.184556		100		0.854546	13.5295	291.486	23.7347	58.6335	2.0354	12.281	28.8069		Reimink et al., (2016)
Greenland (Isua,Nuuk)	155702	3654	-0.15	0.02	0.044656	0.37481	0.03	0.801848		66.49	0.79	14.38	5.5		0.07	0.88	3.27	3.67	3.67	0.14		98.86		0.74	10.5	193	57	36.6	4.56	3.38596	8.02632		Kamber et al., (2002); Kamber and Moorbath, (1998)
Greenland (Isua,Nuuk)	155706	3654	-0.09	0.03	0.059968	0.47761	0.03	0.529693		74.47	0.1	15.26	0.87		0.01	0.19	1.86	4	2.66	0.02	0.41	99.85											Moorbath et al., (1972; 1975), Kamber and Moorbath, (1998)
Acasta Gneiss TTG	JR12-127*	3582	-0.0460953	0.044	0.108811	0.481	0.028	0.680652		73.5881	0.334802	14.4033		2.1115	0.0223444	0.566401	1.39933	4.61975	2.88194	0.0724903		100		0.25395	6.92715	239.649	8.61965	69.519	0.668243	27.8027	104.033		Reimink et al., (2016)
Acasta Gneiss TTG	JR13-205*	3576	-0.0346016	0.0748456	0.144631	0.477	0.026	0.765303		69.2442	0.514947	15.7691		3.65623	0.0439855	0.883565	2.51657	4.39093	2.86024	0.120289		100		0.578046	11.0438	327.587	16.9554	131.329	1.55169	19.3205	84.6359		Reimink et al., (2016)
Acasta Gneiss TTG	JR12-171*	3575	0.102848	0.044	0.262765	0.434	0.052	0.710096		72.6935	0.461001	14.4791		2.92527	0.0287238	1.1023	1.85826	3.99943	2.37182	0.080624		100		0.12059	5.27316	384.265	5.49728	36.0544	0.585665	69.9009	61.5615		Reimink et al., (2016)
Acasta Gneiss TTG	JR13-208*	3573	-0.00406805	0.0547805	0.185103	0.271	0.019	0.68		67.4694	0.60355	16.2069		4.22958	0.042325	1.43453	3.00195	4.51795	2.30199	0.191768		100		0.324672	6.34226	466.464	7.50462	53.9812	0.656836	62.1569	82.1837		Reimink et al., (2016)
Acasta Gneiss TTG	JR13-305*	3571	0.0155976	0.0572638	0.173895	0.394	0.037	0.508392		72.9826	0.113407	16.214		0.731301	0.010278	0.27584	1.87042	6.25272	1.52353	0.0259392		100		0.106217	1.53105	820.104	4.95968	10.273	0.332802	165.354	30.8683		Reimink et al., (2016)
Acasta Gneiss TTG	JR13-114*	3568	0.0594172	0.0429074	0.21644	0.502	0.025	0.669747		73.2102	0.288771	14.1964		2.42597	0.0196503	0.631514	0.68801	2.90945	5.56447	0.0655905		100		0.209417	7.11861	216.449	8.30212	68.5258	0.619721	26.0716	110.575		Reimink et al., (2016)
Acasta Gneiss TTG	JR13-802*	3365	-0.000790634	0.0650298	0.153898	0.474	0.012	0.548838		73.6271	0.121835	15.002		1.04035	0.0164062	0.368017	1.38568	4.44441	3.95389	0.0403024		100		0.187496	2.12663	555.75	3.07693	23.0616	0.261304	180.619	88.2556		Reimink et al., (2016)
Acasta Gneiss TTG	JR13-304*	2935	0.0229394	0.0612039	0.200563	0.403	0.013	0.746592		69.5316	0.59001	15.2199		3.50881	0.0378599	0.968839	2.3374	4.04185	3.59114	0.172649		100		1.21898	15.7338	322.285	26.6782	95.8009	2.08953	12.0805	45.848		Reimink et al., (2016)
Geostandards
G-2						0.457	0.03
RGM-1						0.548	0.03
AGV-2						0.096	0.03
BHVO-2			-0.274	0.041
Diatomite			1.216	0.037
GSP-2			-0.151	0.052
BIR-1			-0.286	0.023
+ 2SD for samples measured in this study has been estimated based on repeated mesurement of geostandards. Errors for literature vlaues might deviate from a 2SD
* Ti isotope data from:﻿Aarons, S.M., Reimink, J.R., Greber, N.D., Heard, A.W., Zhang, Z., Dauphas, N., 2020. Titanium isotopes constrain a magmatic transition at the Hadean-Archean boundary in the Acasta Gneiss Complex. Sci. Adv. 6, 1–9. https://doi.org/10.1126/sciadv.abc9959
Moorbath, S., O’Nions, R.K., Pankhurst, R.J., Gale, N.H., McGregor, V.R., 1972. Further Rubidium-Strontium Age Determinations on the Very Early Precambrian Rocks of the Godthaab District, West Greenland. Nat. Phys. Sci. 240, 78–82. https://doi.org/10.1038/physci240078a0
Moorbath, S., O’Nions, R.K., Pankhurst, R.J., 1975. The evolution of early precambrian crustal rocks at Isua, West Greenland - Geochemical and isotopic evidence. Earth Planet. Sci. Lett. 27, 229–239. https://doi.org/10.1016/0012-821X(75)90034-5
Reimink, J.R., Chacko, T., Stern, R.A., Heaman, L.M., 2016. The birth of a cratonic nucleus: Lithogeochemical evolution of the 4.02-2.94 Ga Acasta Gneiss Complex. Precambrian Res. 281, 453–472. https://doi.org/10.1016/j.precamres.2016.06.007
Kamber, B.S., Moorbath, S., 1998. Initial Pb of the Amitsoq gneiss revisited: Implication for the timing of early Archaean crustal evolution in West Greenland. Chem. Geol. 150, 19–41. https://doi.org/10.1016/S0009-2541(98)00059-X
Kamber, B.S., Ewart, A., Collerson, K.D., Bruce, M.C., McDonald, G.D., 2002. Fluid-mobile trace element constraints on the role of slab melting and implications for Archaean crustal growth models. Contrib. to Mineral. Petrol. 144, 38–56. https://doi.org/10.1007/s00410-002-0374-5
