# Supplementary material for: Silicon isotopic signatures of granitoids support increased weathering of subaerial land 3.7 billion years ago
Source: Commun Earth Environ. 2025 May 16;6(1):382. doi: 10.1038/s43247-025-02337-7 (PMC12084155; doi:10.1038/s43247-025-02337-7)
Supplement: Supplementary file 5 — Data Set 2 [file 43247_2025_2337_MOESM5_ESM.xlsx]

## Sheet: Ti isotopes
Supplementary Data 2: Titanium isotope data compilation used in this manuscript
Unit	Sample	Comment	Age (Ma)	Age estimated (Ga)	SiO2 (wt%)	TiO2 (wt%)	d49Ti	Error	TIMI	Citation
Acasta Gneiss	JR13-304		2935	2.935	69.53	0.59	0.403	0.013	0.746593	Aarons 2020
Kaapvaal Craton	96/201		2980	2.98	72.74	0.28	0.532922	0.0300261	0.681936	Greber 2017
Kaapvaal Craton	96/202		2980	2.98	72.95	0.21	0.570347	0.0300261	0.658565	Greber 2017
Kaapvaal Craton	96/233		2980	2.98	74.84	0.09	0.508728	0.0300261	0.532027	Greber 2017
Kaapvaal Craton	96/246		2980	2.98	69.5	0.31	0.344323	0.0300261	0.605262	Greber 2017
Kaapvaal Craton	96/211		2980	2.98	73.83	0.15	0.416046	0.0300261	0.544789	Greber 2017
Kaapvaal Craton	96/203		2980	2.98	70.25	0.29	0.265536	0.0300261	0.553742	Greber 2017
Kaapvaal Craton	96/225		2980	2.98	68.75	0.46	0.216945	0.0300261	0.593138	Greber 2017
Kaapvaal Craton	96/227		2980	2.98	67.83	0.39	0.265403	0.0300261	0.598421	Greber 2017
Kaapvaal Craton	96/217		2980	2.98	68.98	0.36	0.314146	0.0300261	0.611355	Greber 2017
Kaapvaal Craton	96/230		2980	2.98	62.89	0.6	0.173286	0.0300261	0.623729	Greber 2017
Itsaq Gneiss Complex	498033	intra-crustal differentiates	3223	3.223	71	0.76	0.526949	0.0201494	0.878515	Hoare 2023
Mt. Edger Granitic Complex,Eastern Pilbara, Western Australia	SAM-03	Trondhjemite	3307	3.307	74.56	0.217	0.308565	0.0118097	0.533979	Zhang 2023b
Mt. Edger Granitic Complex,Eastern Pilbara, Western Australia	SAM-19	granodiorite	3314	3.314	71.93	0.25	0.267716	0.0171705	0.534133	Zhang 2023b
Mt. Edger Granitic Complex,Eastern Pilbara, Western Australia	SAM-20	tonalite	3314	3.314	69.48	0.402	0.242161	0.014218	0.586263	Zhang 2023b
Acasta Gneiss	JR13-802		3365	3.365	73.63	0.122	0.474	0.012	0.548973	Aarons 2020
Acasta Gneiss	JR13-114		3568	3.568	73.21	0.289	0.502	0.025	0.669866	Aarons 2020
Acasta Gneiss	JR13-305		3571	3.571	72.98	0.113	0.394	0.037	0.508058	Aarons 2020
Acasta Gneiss	JR13-208		3573	3.573	67.47	0.604	0.271	0.019	0.674402	Aarons 2020
Acasta Gneiss	JR12-171		3575	3.575	72.69	0.461	0.434	0.052	0.710104	Aarons 2020
Acasta Gneiss	JR13-205		3576	3.576	69.24	0.515	0.477	0.026	0.765335	Aarons 2020
Acasta Gneiss	JR12-127		3582	3.582	73.59	0.335	0.481	0.028	0.680741	Aarons 2020
Itsaq Gneiss Complex	229467	intra-crustal differentiates	3590	3.59	73.1	0.04	1.10527	0.0199921	0.680003	Hoare 2023
Itsaq Gneiss Complex, West Greenland	G97/111	meta- Fe-augen granite	3631	3.631	64.6		0.18	0.02		Zhang 2023b
Itsaq Gneiss Complex, West Greenland	G97/112	meta- Fe-gabbro/diorite	3643	3.643	55.4		0.17	0.01		Zhang 2023b
Itsaq Gneiss Complex, West Greenland	G91/70	meta- leuco-granite	3646	3.646	73.7		0.47	0.01		Zhang 2023b
Greenland (Isua,Nuuk)	155702	TTG	3654	3.654	66.49	0.98	0.37481	0.03	0.856569	This Study
Greenland (Isua,Nuuk)	155706	TTG	3654	3.654	74.47	0.1	0.47761	0.03	0.529693	This Study
Itsaq Gneiss Complex, West Greenland	G91/61	meta-tonalite	3659	3.659	66.94	0.58	0.24	0.0192167	0.649084	Zhang 2023b
Itsaq Gneiss Complex	JEH-2007-05	non-gneissic TTG	3677	3.677	70.6	0.41	0.385902	0.0187658	0.66773	Zhang 2023b
Itsaq Gneiss Complex	499337	non-gneissic TTG	3689	3.689	68.1	0.39	0.294074	0.0196069	0.61393	Zhang 2023b
Itsaq Gneiss Complex, West Greenland	3700	meta-tonalite	3696	3.696	67.8	0.4	0.32	0.0153734	0.633065	Zhang 2023b
Itsaq Gneiss Complex, West Greenland	G05/22	meta- pillow basaltic andesite	3709	3.709	63.04	0.7	0.11	0.02	0.608892	Zhang 2023b
Itsaq Gneiss Complex, West Greenland	G07/25	meta-tonalite	3712	3.712	69.72	0.51	0.22	0.0192167	0.608669	Zhang 2023b
Itsaq Gneiss Complex	229403	non-gneissic TTG	3715	3.715	62	0.75	0.229907	0.0196824	0.706708	Hoare 2023
Itsaq Gneiss Complex, West Greenland	G07/26	meta-gabbro	3717	3.717	54.32	1.14	0.06	0.04	0.706044	Zhang 2023b
Itsaq Gneiss Complex, West Greenland	G07/28	meta-qtz-diorite	3717	3.717	60.87	0.7	0.17	0.02	0.655713	Zhang 2023b
Itsaq Gneiss Complex, West Greenland	G05/32	meta- pillow basalt	3720	3.72	55.53	0.81	0.07	0.03	0.632248	Zhang 2023b
Itsaq Gneiss Complex, West Greenland	G04/74	boninitic' meta- pillow basalt	3720	3.72	50		0	0.01		Zhang 2023b
Itsaq Gneiss Complex	496430	non-gneissic TTG	3731	3.731	70.6	0.31	0.324856	0.0198999	0.592827	Hoare 2023
Acasta Gneiss	JR13-101		3739	3.739	68.35	0.867	0.376	0.045	0.818531	Aarons 2020
Acasta Gneiss	JS-1		3739	3.739	63.93	0.801	0.222	0.023	0.708702	Aarons 2020
Greenland (Isua,Nuuk)	155735	TTG	3740	3.74	75.3	0.06	0.534669	0.03	0.505816	This Study
Greenland (Isua,Nuuk)	155807	TTG	3740	3.74	70.47	0.22	0.290388	0.03	0.533045	This Study
Greenland (Isua,Nuuk)	155810	TTG	3740	3.74	65.17	0.47	0.233024	0.03	0.614182	This Study
Itsaq Gneiss Complex	496431	non-gneissic TTG	3763	3.763	69.7	0.29	0.416502	0.0215829	0.633319	Hoare 2023
Itsaq Gneiss Complex	jeh-SG-01	non-gneissic TTG	3772	3.772	69.8	0.33	0.877534	0.0193586	0.899317	Hoare 2023
Itsaq Gneiss Complex	SG04	non-gneissic TTG	3772	3.772	70.3	0.34	0.376554	0.0212465	0.634098	Hoare 2023
Itsaq Gneiss Complex	SG10	non-gneissic TTG	3787	3.787	71.5	0.28	0.452885	0.0186186	0.643446	Hoare 2023
Itsaq Gneiss Complex	SG05	non-gneissic TTG	3793	3.793	64.7	0.5	0.188568	0.0184402	0.59843	Hoare 2023
Itsaq Gneiss Complex, West Greenland	G97/98	meta-tonalite/granodiorite	3795	3.795	69.23	0.33	0.15	0.0153734	0.510264	Zhang 2023b
Itsaq Gneiss Complex	SG09	non-gneissic TTG	3795	3.795	72.9	0.22	0.443934	0.0158974	0.603762	Hoare 2023
Itsaq Gneiss Complex	jeh-SG-07	migmatitic TTG	3797	3.797	66.9	0.49	0.246347	0.0182023	0.624599	Hoare 2023
Itsaq Gneiss Complex	JEH 10–18	non-gneissic TTG	3800	3.8	71.34	0.28	0.360638	0.0165505	0.596369	Hoare 2023
Itsaq Gneiss Complex	JEH 10–25	non-gneissic TTG	3800	3.8	70.97	0.3	0.351627	0.0188147	0.601701	Hoare 2023
Greenland (Isua,Nuuk)	155766	TTG	3800	3.8	67.67	0.44	0.374406	0.03	0.680049	This Study
Greenland (Isua,Nuuk)	155768	TTG	3800	3.8	75.93	0.29	0.172432	0.03	0.496641	This Study
Greenland (Isua,Nuuk)	155774	TTG	3800	3.8	66.9	0.42	0.253363	0.03	0.604625	This Study
Itsaq Gneiss Complex, West Greenland	G93/44	meta-tonalite	3806	3.806	70.02	0.27	0.26	0.02306	0.542516	Zhang 2023b
Itsaq Gneiss Complex, West Greenland	292128	meta-qtz-diorite	3806	3.806	54.73	0.91	0.03	0.03	0.629177	Zhang 2023b
Itsaq Gneiss Complex	JEH 10–38	non-gneissic TTG	3806	3.806	68.59	0.25	0.286824	0.0188791	0.549367	Hoare 2023
Itsaq Gneiss Complex	JEH 10–39	non-gneissic TTG	3806	3.806	70.24	0.28	0.272738	0.0199308	0.553121	Hoare 2023
Itsaq Gneiss Complex, West Greenland	G97/18	meta-tonalite	3808	3.808	69.79	0.25	0.31	0.02306	0.558954	Zhang 2023b
Itsaq Gneiss Complex, West Greenland	G97/18	meta-tonalite	3808	3.808	69.79	0.25	0.31	0.0192167	0.558954	Zhang 2023b
Itsaq Gneiss Complex, West Greenland	G93/05	meta-tonalite	3841	3.841	67.65	0.41	0.19	0.00768668	0.563305	Zhang 2023b
Itsaq Gneiss Complex, West Greenland	G01/113	tonalite gneiss	3844	3.844	69.59	0.27	0.32	0.0192167	0.574011	Zhang 2023b
Itsaq Gneiss Complex	JEH 10–19	non-gneissic TTG	3851	3.851	72.76	0.16	0.419272	0.02188	0.554776	Hoare 2023
Itsaq Gneiss Complex, West Greenland	G99/22	tonalite gneiss	3855	3.855	66.92	0.51	0.13	0.0192167	0.560922	Zhang 2023b
Itsaq Gneiss Complex	498027	migmatitic TTG	3867	3.867	67.5	0.53	0.781941	0.0195389	0.96165	Hoare 2023
Itsaq Gneiss Complex	498028	migmatitic TTG	3867	3.867	67.9	0.47	0.381587	0.0187139	0.695144	Hoare 2023
Acasta Gneiss	JR13-206		3926	3.926	72.41	0.568	0.852	0.058	1.00398	Aarons 2020
Idiwhaa Gneiss	TC-3⁎		4020	4.02	57.94	1.237	0.537	0.023	1.1044	Aarons 2020
Idiwhaa Gneiss	JR12-145⁎		4020	4.02	60.73	1.064	0.544	0.01	1.03667	Aarons 2020
Idiwhaa Gneiss	JR13-108		4020	4.02	61.94	0.995	0.575	0.036	1.03062	Aarons 2020
Idiwhaa Gneiss	JR12-137		4020	4.02	70.22	0.547	0.926	0.038	1.04703	Aarons 2020
Idiwhaa Gneiss	JR12-146		4020	4.02	70.26	0.528	0.955	0.027	1.05464	Aarons 2020
Idiwhaa Gneiss	JR13-207		4020	4.02	59.22	1.013	0.66	0.024	1.11718	Aarons 2020
Itsaq Gneiss Complex, West Greenland	JG03/57	meta- pillow basalt	≥3803	3.803	53.1	0.89	0.1	0.02	0.684044	Zhang 2023b
Itsaq Gneiss Complex, West Greenland	G03/103	meta-gabbro	≥3889	3.889	51.4		0.1	0.04		Zhang 2023b
Mt. Edger Granitic Complex,Eastern Pilbara, Western Australia	SAM-15	Monzogranite	3241-3246	3.2435	70.2	0.325	0.398199	0.013092	0.639226	Zhang 2023b
Mt. Edger Granitic Complex,Eastern Pilbara, Western Australia	SAM-22	Monzogranite	3241-3246	3.2435	77.45	0.071	0.453039	0.0293511	0.486095	Zhang 2023b
Mt. Edger Granitic Complex,Eastern Pilbara, Western Australia	SAM-52	Monzogranite	3241-3246	3.2435	70.92	0.319	0.335361	0.0179323	0.601682	Zhang 2023b
Mt. Edger Granitic Complex,Eastern Pilbara, Western Australia	SAM-54	Monzogranite	3241-3246	3.2435	72.67	0.215	0.430011	0.0114772	0.594519	Zhang 2023b
Mt. Edger Granitic Complex,Eastern Pilbara, Western Australia	SAM-55	Monzogranite	3241-3246	3.2435	73.67	0.128	0.428481	0.00892892	0.534103	Zhang 2023b
Mt. Edger Granitic Complex,Eastern Pilbara, Western Australia	SAM-101A	Trondhjemite	3290-3324	3.307	71.46	0.147	0.385739	0.0110714	0.532499	Zhang 2023b
Mt. Edger Granitic Complex,Eastern Pilbara, Western Australia	SAM-102	Monzogranite	3294-3299	3.2965	74.1	0.21	0.366649	0.0168046	0.558847	Zhang 2023b
Mt. Edger Granitic Complex,Eastern Pilbara, Western Australia	SAM-56	Trondhjemite	3294-3299	3.2965	72.81	0.223	0.416966	0.022847	0.592519	Zhang 2023b
Mt. Edger Granitic Complex,Eastern Pilbara, Western Australia	SAM-25	granodiorite	3305-3321	3.313	69.99	0.451	0.262287	0.00740867	0.613734	Zhang 2023b
Mt. Edger Granitic Complex,Eastern Pilbara, Western Australia	SAM-26	granodiorite	3305-3321	3.313	63.9	0.57	0.216088	0.0146365	0.6392	Zhang 2023b
Mt. Edger Granitic Complex,Eastern Pilbara, Western Australia	SAM-48	Monzogranite	3305-3321	3.313	72.21	0.3	0.24241	0.0102015	0.542505	Zhang 2023b
Mt. Edger Granitic Complex,Eastern Pilbara, Western Australia	SAM-57	Trondhjemite	3305-3321	3.313	72.23	0.235	0.318902	0.0206697	0.551822	Zhang 2023b
Mt. Edger Granitic Complex,Eastern Pilbara, Western Australia	SAM-21	tonalite	3310-3315	3.3125	71.24	0.35	0.258011	0.00855315	0.572313	Zhang 2023b
Mt. Edger Granitic Complex,Eastern Pilbara, Western Australia	SAM-53	Monzogranite	3310-3315	3.3125	75.19	0.109	0.568637	0.0110125	0.575364	Zhang 2023b
Mt. Edger Granitic Complex,Eastern Pilbara, Western Australia	SAM-18	granodiorite	3312-3315	3.3135	70.11	0.358	0.250488	0.0116025	0.573443	Zhang 2023b
Acasta amphibolite (age unknown)	JR12-172				53.26	1.158	0.05	0.03	0.706748	Aarons 2020
Acasta amphibolite (age unknown)	JR13-102				52.9	0.694	0.084	0.023	0.621618	Aarons 2020
Acasta amphibolite (age unknown)	JR12-136				53.89	0.552	0.154	0.025	0.623705	Aarons 2020
Hoare 2023: ﻿Hoare, L., Rzehak, L.J.A., Kommescher, S., Jansen, M., Rosing, M.T., Nagel, T., Millet, M.-A., Hoffmann, J.E., Fonseca, R.O.C., 2023. Titanium isotope constraints on the mafic sources and geodynamic origins of Archean crust. Geochemical Perspect. Lett. 28, 37–42. https://doi.org/10.7185/geochemlet.2342.
Greber 2017: ﻿Greber, N.D., Dauphas, N., Bekker, A., Ptáček, M.P., Bindeman, I.N., Hofmann, A., 2017. Titanium isotopic evidence for felsic crust and plate tectonics 3.5 billion years ago. Science. 357, 1271–1274. https://doi.org/10.1126/science.aan8086
Aarons 2020:﻿ Aarons, S.M., Reimink, J.R., Greber, N.D., Heard, A.W., Zhang, Z., Dauphas, N., 2020. Titanium isotopes constrain a magmatic transition at the Hadean-Archean boundary in the Acasta Gneiss Complex. Sci. Adv. 6, 1–9. https://doi.org/10.1126/sciadv.abc9959
Zhang 2023b: ﻿Zhang, Z.J., Dauphas, N., Johnson, A.C., Aarons, S.M., Bennett, V.C., Nutman, A.P., MacLennan, S., Schoene, B., 2023. Titanium and iron isotopic records of granitoid crust production in diverse Archean cratons. Earth Planet. Sci. Lett. 620, 118342. https://doi.org/10.1016/j.epsl.2023.118342
