# Supplementary material for: Silicon isotopic signatures of granitoids support increased weathering of subaerial land 3.7 billion years ago
Source: Commun Earth Environ. 2025 May 16;6(1):382. doi: 10.1038/s43247-025-02337-7 (PMC12084155; doi:10.1038/s43247-025-02337-7)
Supplement: Supplementary file 6 — Data Set 3 [file 43247_2025_2337_MOESM6_ESM.xlsx]

## Sheet: Si Isotopes
Supplementary Data 3: Silicon isotope data compilation used in this manuscript
Unit	Sample	Comment	Age (Ma)	Age (Ga)	SiO2 (wt%)	d30Si	Error*	D30Si	Citation
Mbabane	Bar-16	﻿High-K Granite-Monzonite-Syenite	2690	2.69	73.7	-0.1	0.05	0.05428	André 2019
Kapuskasing, Superior Province	13 Kap 08C		2700	2.7	74.35	-0.08	0.05	0.07064	Murphy 2024
Kapuskasing, Superior Province	13 Kap 02A		2715	2.715	68.91	-0.01	0.09	0.171104	Murphy 2024
Kapuskasing, Superior Province	13 Kap 04		2715	2.715	59.78	-0.05	0.09	0.182232	Murphy 2024
Mpageni	Bar-12	﻿High-K Granite-Monzonite-Syenite	2740	2.74	70.8	0.04	0.06	0.21052	André 2019
Mpageni	99/111	﻿High-K Granite-Monzonite-Syenite	2740	2.74	74.3	-0.14	0.05	0.01092	André 2019
Karelia, Finland	H395-Bulk		2792	2.792	68.8	0.01	0.08	0.19172	Deng 2019
Naavala, Finland	H392-Bulk		2809	2.809	72.09	-0.06	0.04	0.103296	Deng 2019
Ncotshane gneiss	MG 18	﻿High-K Granite-Monzonite-Syenite	2810	2.81	73.13	-0.1	0.06	0.057472	André 2019
Ncotshane gneiss	MG 35	﻿High-K Granite-Monzonite-Syenite	2810	2.81	78.79	-0.04	0.02	0.09	André 2019
Acasta TTG	JR13-304		2935	2.935	69.5316	0.0229394	0.0612039	0.200563	This study
Nhlangano	SW5-1	﻿High-K Granite-Monzonite-Syenite	2980	2.98	73.62	-0.09	0.07	0.064728	André 2019
Sinceni	SINC1	﻿High-K Granite-Monzonite-Syenite	3070	3.07	74.05	-0.04	0.04	0.11232	André 2019
Sinceni	SINC2	﻿High-K Granite-Monzonite-Syenite	3070	3.07	74.88	-0.04	0.06	0.107672	André 2019
Nelspruit	99/110		3110	3.11	66.65	0.06	0.06	0.25376	André 2019
Nelspruit	99/112		3110	3.11	68.48	0.04	0.07	0.223512	André 2019
Mpuluzi	Bar-1	﻿High-K Granite-Monzonite-Syenite	3110	3.11	69.08	-0.05	0.06	0.130152	André 2019
Mpuluzi	99/127	﻿High-K Granite-Monzonite-Syenite	3110	3.11	70	-0.05	0.06	0.125	André 2019
Nelspruit	99/118	﻿High-K Granite-Monzonite-Syenite	3110	3.11	71.95	0	0.06	0.16408	André 2019
Nelspruit	99/119	﻿High-K Granite-Monzonite-Syenite	3110	3.11	72.06	-0.05	0.04	0.113464	André 2019
Mpuluzi	99/126	﻿High-K Granite-Monzonite-Syenite	3110	3.11	72.29	-0.02	0.06	0.142176	André 2019
Salisbury Kop	99/115	﻿High-K Granite-Monzonite-Syenite	3110	3.11	72.77	0.04	0.05	0.199488	André 2019
Nelspruit	Bar-11	﻿High-K Granite-Monzonite-Syenite	3110	3.11	73.97	0	0.04	0.152768	André 2019
Stentor	Bar-7	﻿High-K Granite-Monzonite-Syenite	3110	3.11	74.15	-0.08	0.05	0.07176	André 2019
Salisbury Kop	Bar-13	﻿High-K Granite-Monzonite-Syenite	3110	3.11	74.34	0.05	0.07	0.200696	André 2019
Stentor	99/117	﻿High-K Granite-Monzonite-Syenite	3110	3.11	77.34	-0.08	0.04	0.05	André 2019
Piggs Peak	Bar-15	﻿High-K Granite-Monzonite-Syenite	3120	3.12	70.6	0.02	0.02	0.19164	André 2019
Piggs Peak	Bar-14	﻿High-K Granite-Monzonite-Syenite	3120	3.12	70.62	0.04	0.05	0.211528	André 2019
Dalmein	99/108	﻿High-K Granite-Monzonite-Syenite	3200	3.2	69.8	0.02	0.06	0.19612	André 2019
Dalmein	Bar-10	﻿High-K Granite-Monzonite-Syenite	3200	3.2	70.4	0.01	0.05	0.18276	André 2019
Kaap Valley, South Africa	KV2.1/08-Bulk		3227	3.227	66.77	-0.06	0.03	0.133088	Deng 2019
Kaap Valley	Bar-8		3230	3.23	64.12	-0.06	0.03	0.147928	André 2019
Kaap Valley	99/128		3230	3.23	64.51	0.04	0.06	0.245744	André 2019
Nelshoogte	99/106		3240	3.24	70.08	0.02	0.07	0.194552	André 2019
Nelshoogte	Bar-9		3240	3.24	71.8	-0.04	0.04	0.12492	André 2019
Badplaas	Bar-5		3260	3.26	70.59	-0.01	0.05	0.161696	André 2019
Acasta TTG	JR13-802		3365	3.365	73.6271	-0.000790634	0.0650298	0.153898	This study
Stolzburg, South Africa	ST-J6-Bulk		3429	3.429	70.36	0.02	0.04	0.192984	Deng 2019
Theespruit	99/121		3440	3.44	63.9	0.15	0.06	0.35916	André 2019
Theespruit	99/107		3440	3.44	69.01	-0.03	0.06	0.150544	André 2019
Theespruit	Bar-3		3440	3.44	71.09	-0.02	0.05	0.148896	André 2019
Stolzburg	99/120		3460	3.46	69.78	0.01	0.04	0.186232	André 2019
Stolzburg	Bar-2		3460	3.46	73.64	-0.05	0.07	0.104616	André 2019
Steynsdorp	99/109		3510	3.51	65.24	0.04	0.03	0.241656	André 2019
Steynsdorp	99/122		3510	3.51	65.25	0	0.06	0.2016	André 2019
Steynsdorp	Bar-6		3510	3.51	71.78	-0.04	0.07	0.125032	André 2019
Steynsdorp, South Africa	STEY1.5-08-Bulk		3510	3.51	73.91	0.05	0.04	0.203104	Deng 2019
Theespruit Formation	BaT-26	variety of schistose quartz-sericite rocks representing felsic volcanics and volcaniclastics	3530	3.53	67.73	-0.05	0.04	0.137712	André 2022
Theespruit Formation	BaT-12	variety of schistose quartz-sericite rocks representing felsic volcanics and volcaniclastics	3530	3.53	69.65	0.13	0.1	0.30696	André 2022
Theespruit Formation	BaT-15	variety of schistose quartz-sericite rocks representing felsic volcanics and volcaniclastics	3530	3.53	70.2	-0.11	0.07	0.06388	André 2022
Theespruit Formation	BaT-20	variety of schistose quartz-sericite rocks representing felsic volcanics and volcaniclastics	3530	3.53	70.59	-0.01	0.14	0.161696	André 2022
Theespruit Formation	BaT-14	variety of schistose quartz-sericite rocks representing felsic volcanics and volcaniclastics	3530	3.53	71.25	0.13	0.07	0.298	André 2022
Theespruit Formation	BaT-11C	variety of schistose quartz-sericite rocks representing felsic volcanics and volcaniclastics	3530	3.53	71.6	0.05	0.08	0.21604	André 2022
Theespruit Formation	BaT-33	variety of schistose quartz-sericite rocks representing felsic volcanics and volcaniclastics	3530	3.53	76.28	-0.09	0.05	0.05	André 2022
Theespruit Formation	BaT-5	variety of schistose quartz-sericite rocks representing felsic volcanics and volcaniclastics	3530	3.53	78.09	-0.1	0.03	0.03	André 2022
Theespruit Formation	BaT-2	variety of schistose quartz-sericite rocks representing felsic volcanics and volcaniclastics	3530	3.53	79.18	0	0.06	0.124	André 2022
Theespruit Formation	BaT-9	variety of schistose quartz-sericite rocks representing felsic volcanics and volcaniclastics	3530	3.53	79.21	0.26	0.06	0.383	André 2022
Theespruit Formation	BaT-17	variety of schistose quartz-sericite rocks representing felsic volcanics and volcaniclastics	3530	3.53	80.08	0.05	0.07	0.169	André 2022
Theespruit Formation	BaT-6	variety of schistose quartz-sericite rocks representing felsic volcanics and volcaniclastics	3530	3.53	81.33	0.02	0.05	0.132	André 2022
Theespruit Formation	BaT-23	variety of schistose quartz-sericite rocks representing felsic volcanics and volcaniclastics	3530	3.53	84.03	-0.05	0.08	0.046	André 2022
Theespruit Formation	BaT-19	variety of schistose quartz-sericite rocks representing felsic volcanics and volcaniclastics	3530	3.53	86.06	0.04	0.13	0.125	André 2022
Acasta TTG	JR13-114		3568	3.568	73.2102	0.0594172	0.0429074	0.21644	This study
Acasta TTG	JR13-305		3571	3.571	72.9826	0.0155976	0.0572638	0.173895	This study
Acasta TTG	JR13-208		3573	3.573	67.4694	-0.00406805	0.0547805	0.185103	This study
Acasta TTG	JR12-171		3575	3.575	72.6935	0.102848	0.044	0.262765	This study
Acasta TTG	JR13-205		3576	3.576	69.2442	-0.0346016	0.0748456	0.144631	This study
Acasta TTG	JR12-127		3582	3.582	73.5881	-0.0460953	0.044	0.108811	This study
Greenland (Isua, Nuuk) TTG	155702		3654	3.654	66.49	-0.15	0.02	0.044656	This study
Greenland (Isua, Nuuk) TTG	155706		3654	3.654	74.47	-0.09	0.03	0.059968	This study
Acasta Tonalite	JS-1		3739	3.739	63.9345	-0.0962363	0.047829	0.112731	This study
Acasta Tonalite	JR13-101		3739	3.739	68.3456	-0.205956	0.0308714	-0.0216916	This study
Greenland (Isua, Nuuk) TTG	155810		3740	3.74	65.17	-0.12	0.04	0.082048	This study
Greenland (Isua, Nuuk) TTG	155807		3740	3.74	70.47	-0.09	0.02	0.082368	This study
Greenland (Isua, Nuuk) TTG	155735		3740	3.74	75.3	-0.1	0.05	0.04532	This study
Nuvvuagittuq, Canada (Superior)	INO5003-Bulk		3784	3.784	68.3	-0.04	0.07	0.14452	Deng 2019
Greenland (Isua, Nuuk) TTG	155766		3800	3.8	67.67	-0.08	0.02	0.108048	This study
Greenland (Isua, Nuuk) TTG	155774		3800	3.8	66.9	-0.18	0.02	0.01236	This study
Greenland (Isua, Nuuk) TTG	155768		3800	3.8	75.93	-0.07	0.01	0.071792	This study
Nuvvuagittuq, Canada (Superior)	INO5012-Bulk		3818	3.818	67.9	-0.03	0.02	0.15676	Deng 2019
Acasta Tonalite	JR13-206	fractionation product of dry melt	3926	3.926	72.4132	-0.24265	0.0549083	-0.0811633	This study
Idiwhaa Unit	19AC08	expected fractionation product of dry melt	3955	3.955	68.148	-0.269542	0.0479955	-0.0841712	Zhang 2023a
Idiwhaa Unit	19AC13	expected fractionation product of dry melt	3982	3.982	69.716	-0.255	0.05	-0.0784096	Zhang 2023a
Idiwhaa Unit	19AC10	expected fractionation product of dry melt	3988	3.988	60.883	-0.213633	0.0480626	0.0124224	Zhang 2023a
Idiwhaa Unit	19AC12	expected fractionation product of dry melt	4003	4.003	63.105	-0.283384	0.0498814	-0.0697725	Zhang 2023a
Idiwhaa Unit	TC-3	fractionation product of dry melt	4020	4.02	57.9353	-0.244028	0.0371683	-0.00146541	This study
Idiwhaa Unit	JR13-207	fractionation product of dry melt	4020	4.02	59.2196	-0.176968	0.0760738	0.0584022	This study
Idiwhaa Unit	JR12-145	fractionation product of dry melt	4020	4.02	60.7325	-0.225541	0.0392667	0.00135637	This study
Idiwhaa Unit	JR13-108	fractionation product of dry melt	4020	4.02	61.9381	-0.194179	0.0543549	0.0259683	This study
Idiwhaa Unit	JR12-137	fractionation product of dry melt	4020	4.02	70.2178	-0.128338	0.0642528	0.0454424	This study
Idiwhaa Unit	JR12-146	fractionation product of dry melt	4020	4.02	70.2634	-0.16041	0.0225825	0.0131154	This study
Data with a blue background were not used for the Monte Carlo modeling as these rocks derive from fractionation of dry melts, and are thus not related to the melting of basalt subjected to the addition of seawater silica
High-K Granite-Monzonite-Syenite suites, see ﻿André 2022, citation given below.
André 2019: ﻿﻿André, L., Abraham, K., Hofmann, A., Monin, L., Kleinhanns, I.C., Foley, S., 2019. Early continental crust generated by reworking of basalts variably silicified by seawater. Nat. Geosci. 12, 769–773. https://doi.org/10.1038/s41561-019-0408-5
André 2022: ﻿André, L., Monin, L., Hofmann, A., 2022. The origin of early continental crust: New clues from coupling Ge/Si ratios with silicon isotopes. Earth Planet. Sci. Lett. 582, 117415. https://doi.org/10.1016/j.epsl.2022.117415
Deng 2019: ﻿﻿Deng, Z., Chaussidon, M., Guitreau, M., Puchtel, I.S., Dauphas, N., Moynier, F., 2019. An oceanic subduction origin for Archaean granitoids revealed by silicon isotopes. Nat. Geosci. 12, 774–778. https://doi.org/10.1038/s41561-019-0407-6
Murphy 2024: ﻿Murphy, M.E., Macdonald, J.E., Fischer, S., Gardiner, N.J., White, R.W., Savage, P.S., 2024. Silicon isotopes in an Archaean migmatite confirm seawater silicification of TTG sources. Geochim. Cosmochim. Acta 368, 34–49. https://doi.org/10.1016/j.gca.2024.01.018
Zhang 2023a: ﻿﻿Zhang, Q., Zhao, L., Zhou, D., Nutman, A.P., Mitchell, R.N., Liu, Y., Li, Q.L., Yu, H.M., Fan, B., Spencer, C.J., Li, X.H., 2023. No evidence of supracrustal recycling in Si-O isotopes of Earth’s oldest rocks 4 Ga ago. Sci. Adv. 9, 1–10. https://doi.org/10.1126/sciadv.adf0693
*Errors as given in the publication (e.g. 95% c.i.; 2SD, ...)
