# Supplementary material for: Silicon isotopic signatures of granitoids support increased weathering of subaerial land 3.7 billion years ago
Source: Commun Earth Environ. 2025 May 16;6(1):382. doi: 10.1038/s43247-025-02337-7 (PMC12084155; doi:10.1038/s43247-025-02337-7)
Supplement: Supplementary file 7 — Data Set 4 [file 43247_2025_2337_MOESM7_ESM.xlsx]

## Sheet: Model
Supplementary Data 4: Input parameters for Si isotope modeling
Paramter	Symbol	d30Si	D30Si	1 sigma error or range of values for Monte Carlo Model	Citation
Si isotopic composition of added marine Si to granitoids < 3.60 Ga	d30Si_silica<3.6	0.9‰ to 1.5‰		0.9‰ to 1.5‰	Murphy et al., 2024
Basaltic Si isotopic composition	d30Si_basalt	‑0.29 ‰		0.04‰	Savage et al., 2010
Si isotopic composition hydrothermal input	d30Si_hyd	‑0.30 ‰		0.14‰	Rahman and Trower 2023
Si isotopic composition of dissolved Si flux from emerged crust	d30Si_land	1.21‰		0.039‰*	Rahman and Trower 2023
D30Si of granitoids > 3.60 Ga	D30Si_Gr>3.6		+0.075‰	0.015‰	this study
D30Si of granitoids < 3.60 Ga	D30Si_Gr<3.6		+0.160‰	0.009‰	this study
Murphy, M.E., Macdonald, J.E., Fischer, S., Gardiner, N.J., White, R.W., Savage, P.S., 2024. Silicon isotopes in an Archaean migmatite confirm seawater silicification of TTG sources. Geochim. Cosmochim. Acta 368, 34–49. https://doi.org/10.1016/j.gca.2024.01.018
Savage, P.S., Georg, R.B., Armytage, R.M.G., Williams, H.M., Halliday, A.N., 2010. Silicon isotope homogeneity in the mantle. Earth Planet. Sci. Lett. 295, 139–146. https://doi.org/10.1016/j.epsl.2010.03.035
Rahman, S., Trower, E.J., 2023. Probing surface Earth reactive silica cycling using stable Si isotopes: Mass balance, fluxes, and deep time implications. Sci. Adv. 9, 1–13. https://doi.org/10.1126/sciadv.adi2440
* Error given by Rahman and Trower 2023 (i.e. 0.76‰), divided by squar root of 372, the number of observations.
